# Supplementary material for: Mutations accumulated in the Spike of SARS-CoV-2 Omicron allow for more efficient counteraction of the restriction factor BST2/Tetherin
Source: PLoS Pathog. 2024 Jan 8;20(1):e1011912. doi: 10.1371/journal.ppat.1011912 (PMC10798645; doi:10.1371/journal.ppat.1011912)
Supplement: S2 Information — (XLSX) [file ppat.1011912.s008.xlsx]

## Sheet: Fig. 1
1A	qPCR data fold change calculations
	rep#1	rep#2	rep#3	mean	STDEV	SEM
untreated	1	1	1
mock	1.05	1.69	1.38	1.37333	0.320052	0.101209
SARS-CoV-2 HK (MOI=1)	7.14	3.66	4.77	5.19	1.77761	0.56213
1B particle release
pQXCIP	rep#1	rep#2	rep#3	mean	STDEV	SEM
MOI 0.1	93.6805	109.02	97.3866	100.029	8.00361	2.53097
MOI 1	103.594	99.4612	96.9235	99.9929	3.36683	1.06468
BST2
MOI 0.1	41.7086	42.0227	26.977	36.9028	8.59739	2.71873
MOI 1	50.4069	84.049	60.178	64.878	17.3065	5.4728
1C TCID50	rep#1	rep#2	rep#3	mean	STDEV	SEM
pQXCIP
MOI 0.1	2.16732	2.73	2.31	2.40244	0.292509	0.0924996
MOI 1	3.96732	3.16	3.5	3.54244	0.405328	0.128176
BST2
MOI 0.1	1.16732	1.09969	1.10106	1.12269	0.0386563	0.0122242
MOI 1	2.79969	2.33147	2.46732	2.53283	0.240884	0.0761741
1D %BST2	rep#1	rep#2	rep#3	mean	STDEV	SEM
NT	117	101	97	105	10.583	3.34664
Mock	115	99	95	103	10.583	3.34664
MOI 0.1	93	107	77	92.3333	15.0111	4.74693
MOI 1	63	51	58	57.3333	6.02771	1.90613

## Sheet: Fig 2
HK
pQXCIP	rep#1	rep#2	rep#3	mean	STDEV	SEM
MOI 0.1	14700000	6810000	4640000	8.71667e+06	5.29409e+06	1.67414e+06
MOI 1	21500000	68100000	68100000	5.25667e+07	2.69045e+07	8.50796e+06
BST2
MOI 0.1	32000	18400	28100	26166.7	7003.09	2214.57
MOI 1	11500000	1050000	681000	4.41033e+06	6.1426e+06	1.94246e+06
Omicron
pQXCIP
MOI 0.1	464000	215000	464000	381000	143760	45461
MOI 1	464000	685000	1470000	873000	528694	167188
BST2
MOI 0.1	215000	100000	147000	154000	57818.7	18283.9
MOI 1	100000	464000	147000	237000	197987	62609.1

## Sheet: Fig. 3
3C	rep#1	rep#2	rep#3	STDEV	SEM
GST	100	100	100	0	0
Vpu	82.4	74.9	57.6	12.7186	4.02198
Wuhan	59.6	62.2	68.4	4.52106	1.42969
Omicron	33.2	27	34.8	4.11987	1.30282

## Sheet: Fig. 4
4B
	rep#1	rep#2	rep#3	rep#4	mean	STDEV	SEM
Swuhan	1	1	1	1	1	0	0
Somicron	3.16	2.52	7.25	9.24	5.5425	3.23516	1.02305

## Sheet: Fig. 5
5D
BST2	rep#1	rep#2	rep#3	rep#4	mean	STDEV	SEM
Swuhan	1	1.2	1.1	0.8	1.025	0.170783	0.0540062
Somicron	0.601393	1.2819	0.61862	1.49809	1	0.458947	0.145132
							0
DCT							0
Swuhan	3.07	1.64	4.06	2.63	2.85	1.00416	0.317543
Somicron	2.05	2.27	5.37	2.17	2.965	1.60585	0.507816
TfR-TM
Swuhan	3.06	3.24	2.96	3.32	3.145	0.164418	0.0519936
Somicron	1.6	2.78	1.86	2.06	2.075	0.506327	0.160115
DEC1
Swuhan	0.4	0.18	0.67	0.44	0.4225	0.200728	0.0634757
Somicron	0.6	0.33	0.53	0.33	0.4475	0.138654	0.0438463
DCC
Swuhan	0.23	0.33	0.32	0.31	0.2975	0.0457347	0.0144626
Somicron	0.75	0.52	1.06	0.89	0.805	0.2284	0.0722265
EC2Ala
Swuhan	1.06	0.58	0.75	0.61	0.75	0.219545	0.0694262
Somicron	0.93	0.89	1.6	0.63	1.0125	0.413632	0.130802

## Sheet: Fig. 6
6D
Lacunarity
	Vector	Swuhan	Somicron
	0.6372	0.6784	1.5934
	0.6359	0.6782	1.5843
	0.7751	1.4263	1.0488
	0.758	1.4327	1.0491
	1.2125	1.2157	1.4843
	1.2149	1.2464	1.4901
	1.0083	1.3586	0.505
	1.0074	1.3541	0.512
	0.43323	1.1048	0.9488
	0.4337	1.109	0.9495
	0.4502	0.8359	0.5918
	0.4503	0.8299	0.5923
	0.4678	1.6513	0.69
	0.4707	1.6492	0.701
	0.3715	0.7968	0.3867
	0.3721	0.797	0.3904
	0.5113	0.6162	1.0159
	0.5114	0.6257	1.01756
	0.4341	0.636	0.6738
	0.4662	0.6368	0.6754

## Sheet: Fig. 7
Somicron Pearson's R
	ER	0.36	0.47	0.48	0.39	0.53	0.67	0.5	0.73	0.21	0.6	0.46	0.58	0.58	0.37
	CGN	0.74	0.67	0.62	0.5	0.7	0.62	0.68	0.82	0.53	0.77	0.42	0.57	0.6	0.69
	TGN	0.88	0.48	0.7	0.71	0.38	0.14	0.83	0.72	0.7	0.65	0.58	0.8	0.47	0.58
	CD63	0.6	0.48	0.15	0.36	0.57	0.6	0.46	0.13	0.24	0.09	0.5	0.26	0.53	0.41
	Lysotracker	0.72	0.63	0.61	0.61	0.66	0.9	0.8	0.75	0.87	0.62	0.64	0.85	0.74	0.76
Swuhan Pearson's
	ER	0.61	0.54	0.65	0.4	0.36	0.47	0.61	0.37	0.03	0.69	0.44	0.29	0.5	0.15
	CGN	0.13	0.8	0.24	0.06	0.79	0.05	0.77	0.48	0.31	0.76	0.4	0.48	0.54	0.11
	TGN	0.57	0.46	0.12	0.71	0.67	0.62	0.78	0.47	0.71	0.51	0.69	0.05	0.35	0.16
	CD63	0.23	0.13	0.53	0.1	0.2	0.38	0.21	0.03	0.03	0.13	0.16	0.3	0.47	0.17
	Lysotracker	0.91	0.75	0.57	0.85	0.93	0.76	0.88	0.78	0.9	0.58	0.81	0.9	0.88	0.92

## Sheet: Fig. 8
GST-HA	rep#1	rep#2	rep#3	mean	STDEV	SEM
DMSO	1	1	1	1	0	0
Chlor	1.2	1.31	2.51	1.67333	0.726659	0.22979
MG132	1.67	0.98	2.49	1.71333	0.755932	0.239047
Vpu
DMSO	0.68	0.6	0.53	0.603333	0.0750555	0.0237346
Chlor	1.22	1.02	1.59	1.27667	0.289194	0.0914513
MG132	1.05	1.65	1.35	1.35	0.3	0.0948683
Swu
DMSO	0.55	0.56	0.51	0.54	0.0264575	0.0083666
Chlor	0.92	1.04	1.3	1.08667	0.194251	0.0614275
MG132	0.68	0.39	1.5	0.856667	0.575702	0.182053
Somi
DMSO	0.39	0.38	0.45	0.406667	0.0378594	0.0119722
Chlor	1.08	0.87	1.37	1.10667	0.251064	0.0793935
MG132	0.51	0.44	0.67	0.54	0.117898	0.0372827

## Sheet: Fig. 9
Ub inhibitor
GST	rep#1	rep#2	rep#3	mean	STDEV	SEM
DMSO	1	1	1	1	0	0
TAK243	1	1	1	1	0	0
Vpu
DMSO	0.586983	0.503451	0.663046	0.584494	0.0798265	0.0252433
TAK243	1.10798	1.12427	1.01418	1.08214	0.0594208	0.0187905
Swu
DMSO	0.468815	0.536597	0.467438	0.49095	0.0395375	0.0125028
TAK243	0.812123	1.26192	0.795084	0.956374	0.264744	0.0837193
Somi
DMSO	0.326694	0.393571	0.381514	0.367259	0.0356443	0.0112717
TAK243	1.09273	1.25068	0.720661	1.02135	0.27212	0.0860518
Autophagy
GST	rep#1	rep#2	rep#3	rep#4	mean	STDEV	SEM
Scramble	1	1	1	1	1	0	0
ATG5KD	1	1	1	1	1	0	0
Vpu
Scramble	0.608687	0.678461	0.522548	0.511132	0.580207	0.0786571	0.0248736
ATG5KD	0.649674	0.634496	0.637466	0.422319	0.585989	0.10931	0.034567
S
Scramble	0.583859	0.465198	0.533759	0.490969	0.518446	0.0519733	0.0164354
ATG5KD	0.783134	0.621963	0.738393	0.241595	0.596271	0.246016	0.0777971
Somi
Scramble	0.382977	0.504475	0.315299	0.2004	0.350788	0.12719	0.0402209
ATG5KD	0.605402	0.482641	0.560425	0.181186	0.457414	0.191006	0.0604015
Clathrin
GST	rep#1	rep#2	rep#3	mean	STDEV	SEM
pCGCG	1	1	1	1	0	0
AP180C	1	1	1	1	0	0
Vpu
pCGCG	0.6	0.5	0.5	0.533333	0.057735	0.0182574
AP180C	1	1.3	0.6	0.966667	0.351188	0.111056
S
pCGCG	0.7	0.4	0.4	0.5	0.173205	0.0547723
AP180C	1.2	1.1	0.7	1	0.264575	0.083666
Somi
pCGCG	0.4	0.3	0.5	0.4	0.1	0.0316228
AP180C	0.8	0.8	0.7	0.766667	0.057735	0.0182574

## Sheet: S2A
HK
pQXCIP	rep#1	rep#2	rep#3	mean	STDEV	SEM
MOI 0.1	147	537.032	204.174	296.069	210.629	66.6068
MOI 1	9275.07	1445.44	3162.28	4627.6	4115.36	1301.39
BST2
MOI 0.1	14.7	12.5802	12.62	13.3001	1.21255	0.383441
MOI 1	99.928	214.522	293.304	202.584	97.2389	30.7496
Alpha
pQXCIP
MOI 0.1	46400	35000	21500	34300	12464.8	3941.7
MOI 1	316000	316000	681000	437667	210733	66639.6
BST2
MOI 0.1	950	980	2160	1363.33	690.097	218.228
MOI 1	46400	14700	68100	43066.7	26855.6	8492.49
Beta
pQXCIP
MOI 0.1	681	1000	38100	13260.3	21512.4	6802.81
MOI 1	46400	68100	56400	56966.7	10861.1	3434.58
BST2
MOI 0.1	1064	316	3160	1513.33	1474.28	466.209
MOI 1	30106	21500	10000	20535.3	10087.7	3190
Delta
pQXCIP
MOI 0.1	316	681	464	487	183.584	58.0543
MOI 1	6810	3160	4640	4870	1835.84	580.543
BST2
MOI 0.1	681	215	316	404	245.147	77.5223
MOI 1	6810	4640	14700	8716.67	5294.09	1674.14
Omicron
pQXCIP
MOI 0.1	14700	6810	10000	10503.3	3969.01	1255.11
MOI 1	14700	14700	31600	20333.3	9757.22	3085.5
BST2
MOI 0.1	10000	3160	3160	5440	3949.08	1248.81
MOI 1	10000	6810	14700	10503.3	3969.01	1255.11

[truncated: 2 more sheets: S2B, S5B]
